# Supplementary material for: Analysis of the Properties of 44 ABC Transporter Genes from Biocontrol Agent Trichoderma asperellum ACCC30536 and Their Responses to Pathogenic Alternaria alternata Toxin Stress
Source: Curr Issues Mol Biol. 2023 Feb 12;45(2):1570–86. doi: 10.3390/cimb45020101 (PMC9955796; doi:10.3390/cimb45020101)
Supplement: Supplementary file 1 [file cimb-45-00101-s001.zip]

Archive with 1 entries (1 files):
- cimb-2103677-supplementary.pdf
